# Supplementary material for: The Effect of Methodological Considerations on the Construction of Gene-Based Plant Pan-genomes
Source: Genome Biol Evol. 2023 Jul 4;15(7):evad121. doi: 10.1093/gbe/evad121 (PMC10340445; doi:10.1093/gbe/evad121)
Supplement: evad121_Supplementary_Data [file evad121_supplementary_data.zip]

Archive with 3 entries (3 files):
- Supplementary tables.xlsx
- Supplementary figures.docx
- Supplementary notes.docx
